# Supplementary material for: Evidence for Hitchhiking of Deleterious Mutations within the Human Genome
Source: PLoS Genet. 2011 Aug 25;7(8):e1002240. doi: 10.1371/journal.pgen.1002240 (PMC3161959; doi:10.1371/journal.pgen.1002240)
Supplement: Table S1 — Characteristics of hitchhiking regions. (XLS) [file pgen.1002240.s004.xls]

## Sheet: Table S1
Table S1. Characteristics of hitchhiking regions.
Region	Number of Regions	Total size (Mb)	Median size (kb)	Deleterious			Neutral		DEL / NEU	DEL/NEU in hitchhiking relative to non-hitchhiking regions
				Count	per 1kb CDS		Count	per 1kb CDS
2 or more	722	250	240	1449	0.52		3269	1.17 ***	0.44	1.09 **
3 or more	271	150	500	921	0.56 **		1808	1.09 ***	0.51	1.26 ***
4 or more	128	93	665	582	0.54		1207	1.12 ***	0.48	1.19 ***
5 or more	69	60	790	406	0.54		820	1.09 ***	0.5	1.22 ***
6 or more	43	41	900	243	0.46		514	0.96 ***	0.47	1.17 *
7 or more	20	21	1015	126	0.5		264	1.05 **	0.48	1.18
8 or more	8	10	1190	63	0.59		84	0.79 ***	0.75	1.85 ***
9	3	3	1020	31	0.57		41	0.75 ***	0.76	1.87 **
iHS	279	106	240	617	0.55 *		1395	1.24	0.44	1.09 *
XP-EHH	135	73	460	394	0.54		814	1.12 ***	0.48	1.19 **
Tajima's D (Carlson et al.)	50	39	730	270	0.51		553	1.05 ***	0.49	1.20 **
LD Decay	351	132	240	969	0.52		2189	1.17 ***	0.44	1.09 *
Kimura et al.	325	120	250	634	0.5		1365	1.08 ***	0.46	1.15 **
Tajima's D (Kelley et al.)	136	61	340	540	0.56 *		1107	1.14 **	0.49	1.20 ***
Rsb	221	130	510	608	0.56 *		1173	1.08 ***	0.52	1.28 ***
CLR	129	80	540	445	0.54		1002	1.21 *	0.44	1.1
Fst	360	137	245	793	0.49		1678	1.04 ***	0.47	1.17 ***
Non-hitchhiking regions	730	2618	2160	12645	0.51		31195	1.26	0.41	1
Regions are defined by a single method, two or more methods or by non-hitchhiking regions that were not identified by any of the 9 methods.
A significant increase in the rate of deleterious SNPs, decrease in the rate of neutral SNPs, and increase in the ratio of deleterious to neutral SNPs was tested within hitchhiking relative to non-hitchhiking regions and are marked in bold, P < 0.05 (*), P < 0.01 (**), P < 0.001 (***).
