# Supplementary material for: Evidence for Hitchhiking of Deleterious Mutations within the Human Genome
Source: PLoS Genet. 2011 Aug 25;7(8):e1002240. doi: 10.1371/journal.pgen.1002240 (PMC3161959; doi:10.1371/journal.pgen.1002240)
Supplement: Table S3 — Ratio of deleterious to neutral SNPs in three population panels for regions identified by multiple tests of selection. (XLS) [file pgen.1002240.s006.xls]

## Sheet: Table S3
Table S3. Ratio of deleterious to neutral SNPs in three populations panels for regions identified by multiple tests of selection.
Panel	Region	Deleterious			Neutral		DEL / NEU	DEL/NEU in hitchhiking relative to non-hitchhiking regions
		Count	per 1kb CDS		Count	per 1kb CDS
CEU	2 or more	643	0.23		1551	0.56	0.41	1.11 *
	3 or more	397	0.24		865	0.52	0.46	1.23 ***
	4 or more	244	0.23		568	0.52	0.43	1.15 *
	5 or more	172	0.23		394	0.52	0.44	1.17
	6 or more	99	0.19		246	0.46	0.4	1.08
	7 or more	51	0.2		123	0.49	0.41	1.11
	8 or more	26	0.24		41	0.39	0.63	1.69 *
	9	13	0.24		23	0.42	0.57	1.51
	Non-hitchhiking	5626	0.23		15037	0.61	0.37	1
CHB+JPT	2 or more	482	0.17		1144	0.41	0.42	1.13 *
	3 or more	306	0.18		591	0.36	0.52	1.38 ***
	4 or more	189	0.17		366	0.34	0.52	1.38 ***
	5 or more	128	0.17		223	0.3	0.57	1.53 ***
	6 or more	86	0.16		132	0.25	0.65	1.74 ***
	7 or more	36	0.14		74	0.29	0.49	1.3
	8 or more	17	0.16		29	0.27	0.59	1.57
	9	7	0.13		15	0.28	0.47	1.25
	Non-hitchhiking	4651	0.19		12433	0.5	0.37	1
YRI	2 or more	788	0.28		2206	0.79	0.36	1.13 **
	3 or more	492	0.3		1222	0.74	0.4	1.27 ***
	4 or more	310	0.29		812	0.75	0.38	1.21 **
	5 or more	215	0.28		545	0.72	0.39	1.25 **
	6 or more	117	0.22		338	0.63	0.35	1.09
	7 or more	68	0.27		179	0.71	0.38	1.2
	8 or more	34	0.32		56	0.53	0.61	1.92 **
	9	18	0.33		30	0.55	0.6	1.90 *
	Non-hitchhiking	6675	0.27		21085	0.85	0.32	1
DEL/NEU ratios in hitchhiking relative to non-hitchhiking regions greater than one are marked in bold, Fisher's Exact Test P < 0.05 (*), P < 0.01 (**), P < 0.001 (***).
