# Supplementary material for: Evidence for Hitchhiking of Deleterious Mutations within the Human Genome
Source: PLoS Genet. 2011 Aug 25;7(8):e1002240. doi: 10.1371/journal.pgen.1002240 (PMC3161959; doi:10.1371/journal.pgen.1002240)
Supplement: Table S4 — Frequency of disease-associated alleles in hitchhiking and non-hitchhiking regions. (XLS) [file pgen.1002240.s007.xls]

## Sheet: Table S4
Table S4. Frequency of disease-associated alleles in hitchhiking and non-hitchhiking regions.
Class	Hitchhiking	Non-Hitchhiking	Ratio 1
All genes 2	1203	17601	0.0683484
OMIM morbid genes	105	1475	0.0711864
Rare neutral variants 3	285	4215	0.0676157
Common neutral SNPs 3	435	7888	0.0551471
OMIM rare variants 4	351	7408	0.0473812
OMIM SNPs 4	126	1596	0.0789474
1000 genomes rare variants 5	20	392	0.0510204
1000 genomes SNPs 5	10	130	0.0769231
GWAS SNPs 6	181	3069	0.0589769
GWAS NSN SNPs	12	101	0.118812
Literature SNPs 7	3	103	0.0291262
1 Ratio is the number within hitchhiking to non-hitchhiking regions, where hitchhiking regions are defined by the overlap of three or more tests of selection.
2 Ensemble 49, known protein-coding genes, no pseudogene, no gene fragment, only autosomal genes.
3 Neutral nonsynonymous variants in HapMap. Common SNPs are those with an allele frequency greater than or equal to 5%.
4 Disease-associated variants that are rare or common enough to be typed in the HapMap project.
5 1000 human genomes variants that have been associated with human disease in the Human Gene Mutation Database. SNPs are those with an allele frequency greater than or equal to 5%.
6 SNPs associated with human disease from genome-wide association studies (p < 1.0 x 10-5).
7 Nonsynonymous SNPs which have been reported in the literature to be functional by disease-association or a functional assay.
