# Supplementary material for: Evidence for Hitchhiking of Deleterious Mutations within the Human Genome
Source: PLoS Genet. 2011 Aug 25;7(8):e1002240. doi: 10.1371/journal.pgen.1002240 (PMC3161959; doi:10.1371/journal.pgen.1002240)
Supplement: Table S7 — Genomic regions enriched for deleterious SNPs. (XLS) [file pgen.1002240.s010.xls]

## Sheet: Table S7
Table S7. Genomic regions enriched for deleterious SNPs.
Region	Deleterious SNPs	Neutral SNPs	CDS (bp)	Deleterious SNPs/kb CDS	Recombination rate (cM/Mb)	Evidence for hitchhiking	Notes	Genes with deleterious SNPs 1
1 : 34.0 - 35.0	11	8	5007	2.2	2.07			CSMD2(5), HMGB4, C1orf94, GJB5 (4)
1 : 156.5 - 157.5	34	113	29778	1.14	1.23		Olfactory receptor gene cluster and positive selection on DARC	OR10T2 (5), OR10K2 (2), OR10K1, OR10R3P, OR6Y1, OR6P1 (3), OR10X1 (4), OR10Z1 (2), OR6K2 (2), Q8NGY4_HUMAN (2), OR6K6 (7), OR6N1 (3), Q8NHC2_HUMAN
1 : 168.5 - 169.5	17	17	8394	2.03	1.16			SCYL1BP1, PRRX1(2), C1orf129, FMO3 (3), FMO6P (3), FMO2 (7)
2 : 74.5 - 75.5	30	33	28890	1.04	1.64	2 tests		MOGS, MRPL53 (2), CCDC142 (2), TTC31, PCGF1 (10), DQX1 (3), AUP1 (2), LOXL3 (5), C2orf65, HK2 (2), POLE4
2 : 94.0 - 95.0	25	29	1239	20.1776	not available			TEKT4 (25)
2 : 151.5 - 152.5	36	26	31758	1.13357	0.74	2 tests		TNFAIP6 (2), NEB (33), CACNB4
2 : 195.5 - 196.5	17	9	11094	1.53	0.9	5 tests		DNAH7 (17)
3 : 67.5 - 68.5	7	1	1143	6.12423	1.32			SUCLG2 (7)
4 : 2.5 - 3.5	35	44	34251	1.02	0.82			C4orf8 (3), TNIP2, ADD1, MFSD10, NOL14 (7), GRK4 (5), HD (8), RGS12 (3), HGFAC (3), DOK7 (3)
4 : 187.0 - 188.0	39	40	24822	1.57119	2.91			TLR3 (2), FAM149A (5), CYP4V2 (2), KLKB1 (3), F11 (2), MTNR1A, FAT (24)
5 : 13.0 - 14.0	32	15	13872	2.30681	1.03			DNAH5 (32)
6 : 24.5 - 25.5	19	37	13308	1.43	1.43			MRS2L (2), GPLD1 (3), ALDH5A1 (2), KIAA0319 (2), TTRAP (3), C6orf62, CMAH (6)
6 : 136.0 - 137.0	15	19	9330	1.61	1.12	4 tests		PDE7B, FAM54A, BCLAF1 (10), MAP7, MAP3K5 (2)
7 : 12.0 - 13.0	18	22	6192	2.90698	1.34			TMEM106B, VWDE (9), Q8N2E2_HUMAN, SCIN (7)
7 : 20.0 - 21.0	14	18	8799	1.59	1.77			MACC1 (5), ITGB8, ABCB5 (8)
7 : 56.0 - 57.0	10	7	5094	1.96	not available			PSPHL (6), CCT6A (2), SUMF2 (2)
7 : 96.5 - 97.5	7	4	2355	2.97	1.44			ACN9 (2), ASNS (5)
8 : 11.0 - 12.0	16	22	10881	1.47	2.11	7 tests		MTMR9, TDH (6), BLK, NEIL2, FDFT1, CTSB (6)
8 : 101.5 - 102.5	22	5	3984	5.52209	2.32			PABPC1 (22)
9 : 112.0 - 113.0	20	30	15789	1.27	1.54			TXNDC8, SVEP1 (14), MUSK (5)
10 : 2.5 - 3.5	15	10	5463	2.74574	3.36	3 tests		PFKP, PITRM1 (14)
10 : 16.0 - 17.0	11	12	6195	1.78	2.31	3 tests		PTER, RSU1 (3), CUBN (7)
10 : 101.5 - 102.5	28	30	26160	1.07	0.85	2 tests		ABCC2 (4), DNMBP (3), CPN1, ERLIN1, CHUK (3), CWF19L1 (2), PKD2L1 (3), WNT8B (2), SEC31B (8), HIF1AN
10 : 114.5 - 115.5	20	11	9924	2.01532	1.96	2 tests		TCF7L2, NRAP (19)
11 : 5.0 - 6.0	76	177	35622	2.13351	1.88		Olfactory receptor gene cluster and balancing selection on HBB	OR52J3 (2), OR52E2 (2), OR52A5 (2), OR52A1, Q9H2C7_HUMAN (4), OR51V1 (2), OR51B4, OR51B5 (2), OR51B6 (8), OR51Q1 (6), OR51I1 (4), OR51I2 (4), OR52D1 (5), UBQLN3, UBQLNL (2), OR52H1 (3), TRIM5, OR56B1 (3), OR52N4, OR52N1 (4), OR52N2 (8), OR52E6 (2), OR52E4 (3), OR52E5 (3), OR52L1 (2)
11 : 7.5 - 8.5	32	51	18207	1.75757	2.4		Olfactory receptor gene cluster	PPFIBP2 (2), CYB5R2 (5), OVCH2 (5), Q8NGM4_HUMAN (4), Q8NH75_HUMAN (3), OR5P2 (4), OR5P3, OR10A6 (3), TUB (3), RIC3 (2)
11 : 20.5 - 21.5	12	7	4038	2.97177	2.47			SLC6A5 (5), NELL1 (7)
11 : 48.0 - 49.0	11	69	5820	1.89	1.19	3 tests	Olfactory receptor gene cluster	OR4B1 (3), OR4X2, OR4C45 (2), OR4C5_HUMAN (5)
11 : 55.0 - 56.0	60	174	32169	1.86515	0.43	5 tests	Olfactory receptor gene cluster	Q8NGM0_HUMAN (2), OR4C16 (6), OR4C11 (3), OR4S2 (2), Q8NGL5_HUMAN (4), OR5D14 (2), OR5L1 (2), OR5L2 (2), OR5W2 (2), OR5I1 (2), Q8N164_HUMAN, OR8I2, OR8H2, OR8H3 (3), OR8J3 (4), OR8K5, OR5J2, Q8NGG1_HUMAN (2), OR5T2 (3), OR5T3 (3), OR5T1, OR8K3, OR8J1 (2), OR8U9 (4), OR5M9 (4), OR5M3
11 : 123.0 - 124.0	32	80	24951	1.28251	1.3		Olfactory receptor gene cluster	SCN3B, OR8D4 (6), OR4D5 (3), OR10G6, OR10G8, Q8NH82_HUMAN (4), OR10D3 (2), Q8NH11_HUMAN, OR8G2, OR8B2, OR8B3, OR8B4 (4), OR8B8, OR8B12, OR8A1 (2), PANX3 (2)
12 : 53.5 - 54.5	39	63	25773	1.51321	1.13	3 tests	Olfactory receptor gene cluster	KIAA0748, NEUROD4, Q8NGE6_HUMAN (2), OR9K2, OR6C74 (7), OR6C6, OR6C1 (4), OR6C3 (2), OR6C76 (2), OR6C2 (4), OR6C70 (2), OR6C68, OR6C4, OR2AP1 (3), OR10P1, METTL7B, ITGA7 (3), RDH5, CD63
12 : 99.5 - 100.5	21	13	16230	1.29	1.33			TMEM16D, SLC5A8 (3), UTP20 (13), GAS2L3 (3), TMEM16D
12 : 120.0 - 121.0	24	34	21204	1.13	1.23			P2RX7 (6), P2RX4 (2), CAMKK2, ANAPC5 (2), RNF34, MORN3, TMEM120B, RHOF, HPD (2), PSMD9 (2), WDR66 (5)
13 : 24.5 - 25.5	23	30	10389	2.21388	2.28	2 tests		PABPC3 (20), MTMR6 (2), NUPL1
13 : 38.0 - 39.0	20	9	11634	1.7191	1.47	5 tests		FREM2 (17), STOML3 (2), NHLRC3
14 : 19.0 - 20.0	51	74	30162	1.69087	2.38	2 tests	Olfactory receptor gene cluster	Q6IEX5_HUMAN (3), OR4M1 (3), OR4K5 (5), OR4K1, OR4K15 (3), OR4K14 (2), OR4L1 (4), OR4N5 (4), OR11G2, OR11H6 (5), Q8NGC8_HUMAN (2), TTC5 (2), CCNB1IP1, PARP2 (2), TEP1 (9), KLHL33 (3), APEX1
16 : 76.5 - 77.5	6	2	1827	3.28	2.77	4 tests		WWOX (6)
16 : 79.0 - 80.0	30	80	16998	1.76491	2.54			C16orf61 (2), CENPN, GCSH, PKD1L2 (24), BCMO1, GAN
17 : 0.5 - 1.5	27	31	25311	1.07	3.38			TUSC5 (2), MYO1C (8), SCARF1 (2), RILP, FAM57A, GEMIN4 (7), GLOD4, NXN, ABR (4)
17 : 2.5 - 3.5	27	44	22980	1.17	2.67	2 tests	Olfactory receptor gene cluster	KIAA0664 (3), GARNL4, Q8NH06_HUMAN, OR1A2 (3), OR1A1, OR3A1 (2), OR3A4 (5), OR1E2 (2), TRPV3 (5), CARKL (4)
17 : 11.5 - 12.5	18	11	13650	1.32	1.96			DNAH9 (18)
17 : 21.0 - 22.0	8	3	2808	2.85	1.73			TMEM11, MAP2K3 (7)
17 : 36.0 - 37.0	32	73	29970	1.07	0.91		Keratin gene cluster	KRT26 (2), KRT27 (5), KRT23 (2), KRTAP4-5 (2), KRT33B, KRT34 (4), KRT37 (3), KRT32, KRT35 (2), KRT36 (2), KRT13 (3), KRT15, KRT19 (2), KRT14 (2)
1 The number of deleterious SNPs within a gene is in parenthesis if greater than one. OMIM morbid genes are shown in bold.
